# Supplementary material for: Question answering systems for health professionals at the point of care—a systematic review
Source: J Am Med Inform Assoc. 2024 Feb 16;31(4):1009–24. doi: 10.1093/jamia/ocae015 (PMC10990539; doi:10.1093/jamia/ocae015)
Supplement: ocae015_Supplementary_Data [file ocae015_supplementary_data.zip]

Archive with 5 entries (4 files):
- ocae015_Supplementary_Data/
- ocae015_Supplementary_Data/Appendix.docx
- ocae015_Supplementary_Data/Data Extraction Form.xlsx.zip
- ocae015_Supplementary_Data/Modified PROBAST Template.docx
- ocae015_Supplementary_Data/RoB Assessments.zip
